# Supplementary material for: SDG26 Is Involved in Trichome Control in Arabidopsis thaliana: Affecting Phytohormones and Adjusting Accumulation of H3K27me3 on Genes Related to Trichome Growth and Development
Source: Plants (Basel). 2023 Apr 14;12(8):1651. doi: 10.3390/plants12081651 (PMC10143075; doi:10.3390/plants12081651)
Supplement: Supplementary file 1 [file plants-12-01651-s001.zip]

Archive with 1 entries (1 files):
- plants-2342896-supplementary.pdf
